# Supplementary material for: Single Cell Effects of Photobiomodulation on Mitochondrial Membrane Potential and Reactive Oxygen Species Production in Human Adipose Mesenchymal Stem Cells
Source: Cells. 2022 Mar 11;11(6):972. doi: 10.3390/cells11060972 (PMC8946980; doi:10.3390/cells11060972)
Supplement: Supplementary file 1 [file cells-11-00972-s001.zip]

Archive with 1 entries (1 files):
- cells-1571081-supplementary.pdf
